# Supplementary material for: First-Void Urine Microbiome in Women with Chlamydia trachomatis Infection
Source: Int J Mol Sci. 2022 May 17;23(10):5625. doi: 10.3390/ijms23105625 (PMC9143427; doi:10.3390/ijms23105625)
Supplement: Supplementary file 1 [file ijms-23-05625-s001.zip]

Archive with 2 entries (2 files):
- Data Sheet S1.xlsx
- Supplementary materials.pdf
