# Supplementary material for: First-Void Urine Microbiome in Women with Chlamydia trachomatis Infection
Source: Int J Mol Sci. 2022 May 17;23(10):5625. doi: 10.3390/ijms23105625 (PMC9143427; doi:10.3390/ijms23105625)
Supplement: Supplementary file 1 [file ijms-23-05625-s001.zip › Data Sheet S1.xlsx]

## Sheet: Concentrations
	Chlamydia infection	1-Methylnicotinamide-9.2589	Trigonelline-9.1079	X-8.7669	Hippurate-8.5118	Formate-8.4424	Hypoxanthine-8.1862	Hippurate-7.8144	4-Hydroxybenzoate-7.7424	3-Indoxylsulfate-7.6845	Hippurate-7.6235	Hippurate-7.5354	3-Indoxylsulfate-7.4898	Phenylalanine-7.4072	Phenylalanine-7.3434	X-7.0381	3-Hydroxymandelate-6.9649	Tyrosine-6.8774	3-Hydroxymandelate-6.8494	3-Hydroxyphenylacetate-6.7852	2-Furoilglycine-6.6259	trans-Aconitate-6.5740	Fumarate-6.5061	Urocanate-6.4320	Orotic-acid-6.1733	ADP-6.1297	Sucrose-5.3958	Allantoin-5.3718	Glucose-5.2325	Xylose-5.1881	X-4.6728	Glucose-4.6362	X-4.5882	Xylose-4.5768	Lactulose-4.5596	Fucose-4.5412	Arabinose-4.5031	X-4.4852	1-Methylnicotinamide-4.4640	Trigonelline-4.4236	Hydroxyacetone-4.3824	Tartrate-4.3253	Threonine-4.2348	Sucrose-4.2058	Lactate-4.0994	Creatinine-4.0364	Hippurate-3.9508	Creatine phosphate-3.9356	Creatine-3.9151
U_003	CT-	0.0476805	0.0218049	0.00207931	0.0812394	0.113438	0.106682	1.15786	0.0432132	0.193627	0.24457	1.03951	0.210849	0.629483	2.1065	0.318087	0.177917	0.039029	0.0753153	0.0274488	0.0104041	0.016005	0.00094997	0.0125116	0.00221785	0.0156512	0.0247245	0.0292075	0.208853	0.0268131	0.110244	0.215719	0.0560888	0.0126795	0.0152697	0.0123346	0.0545808	0.0401043	0.0477789	0.0360262	0.0258519	0.10592	0.21903	0.0271614	0.197448	6.49428	0.644563	0.229917	0.97065
U_004	CT-	0.00880327	0.0883988	0.0511313	0.158793	0.152118	0.071554	3.17372	0.0591006	0.08697	0.744486	3.05812	0.0986536	0.351492	1.0349	0.136028	0.393175	0.0609153	0.0943102	0.00976132	0.0207176	0.0166882	0.00289095	0.00427727	0.00295237	0.00914619	0.059191	0.0562467	0.234673	0.0143437	0.0990458	0.165413	0.0554339	0.0103943	0.024802	0.0285492	0.085396	0.0322692	0.01558	0.10626	0.0449602	0.00403982	0.239994	0.0176273	0.18811	3.47022	1.57625	0.278954	0.0772355
U_005	CT-	0.0190842	0.0447772	-0.000408381	0.130019	0.133347	0.0801197	2.56884	0.0146971	0.0725056	0.569405	2.39275	0.109437	0.66127	2.09919	0.20419	0.158809	0.0177761	0.0936911	0.0171322	-0.00206016	0.0158873	0.00176346	-0.0002424	8.14e-05	0.00547636	0.0147652	0.0317117	0.113977	0.0170257	0.0870505	0.10977	0.0225744	0.0038325	0.0139015	0.0200012	0.0382421	0.0214367	0.0315237	0.0522475	0.0158226	0.0116759	0.112346	0.0135247	0.0883277	4.31729	1.5501	0.164359	0.129226
U_007	CT-	0.0394512	0.148101	0.0309372	0.0849623	0.0570055	0.297001	1.23147	0.0443337	0.0764619	0.273439	1.21614	0.0745889	0.227696	0.884695	0.102927	0.252111	0.0462057	0.0840528	0.00893722	0.0109703	0.0530994	0.00189423	0.0101486	0.00133979	0.0185909	0.0253366	0.0556932	0.228774	0.0265314	0.159049	0.222312	0.0527679	0.00767443	0.0222391	0.0355	0.08641	0.00309235	0.0405382	0.171187	0.0478445	0.0155221	0.266289	0.0759203	0.152866	7.2044	0.746147	0.252489	0.290834
U_017	CT-	0.00498936	0.240223	0.181991	0.177091	0.139204	0.0626616	1.99453	0.0431349	0.210997	0.460796	1.8936	0.0344534	0.209355	0.632589	0.143022	0.306978	0.0984535	0.08026	0.00468329	0.194812	0.0687354	0.00267087	0.00439678	0.0056705	0.0073519	0.120095	0.0528644	0.161049	0.0558635	0.0644237	0.147956	0.09133	0.0260496	0.0331261	0.0130457	0.0640194	0.0118796	0.00822582	0.272456	0.148822	0.0582727	0.201912	0.0821886	0.395245	2.81476	0.992719	0.142967	0.135141
U_042	CT-	0.0110683	0.0175023	0.00186702	0.0630763	0.104619	0.261425	0.765543	0.0410847	0.0802215	0.179538	0.836815	0.0886959	0.236234	0.833711	0.213348	0.145719	0.0321435	0.0965737	0.023235	0.011352	0.12423	0.00421723	0.00612752	0.00125314	0.0178908	0.0306642	0.035516	0.190373	0.0379654	0.122117	0.197298	0.0325319	0.012392	0.0169041	0.0353089	0.143942	0.00722826	0.0143923	0.0384676	0.0165728	0.0242703	0.211264	0.0473393	0.282855	5.10267	0.47964	0.264728	0.153334
U_043	CT-	0.00784279	0.0327648	0.0109198	0.0763378	0.060886	0.0871542	1.33308	0.0273901	0.045021	0.28961	1.27935	0.0729842	0.199152	0.614412	0.105703	0.218908	0.0212104	0.0723726	0.00631218	0.0436061	0.0702338	0.00143675	0.0145825	0.00142248	0.00755473	0.0386832	0.0596397	0.131393	0.0146752	0.08162	0.162372	0.185464	0.00872284	0.0124309	0.019984	0.051721	-0.000487585	0.005819	0.0699127	0.0216578	0.308216	0.116148	0.0681786	0.301984	4.53078	0.645319	0.162616	0.280769
U_052	CT-	0.0303272	0.190056	0.0594253	0.0593713	0.0965616	0.139727	0.337204	0.0593102	0.0893161	0.0733781	0.303949	0.109998	0.154212	0.519847	0.217405	0.185663	0.0567154	0.0595311	0.0033647	0.0355031	0.0811021	0.00631526	0.00763831	0.000122464	0.0123113	0.12898	0.04436	0.191811	0.0357717	0.0944012	0.226217	0.0581802	0.0105263	0.0174902	0.0240471	0.0631982	0.0110946	0.0360149	0.227535	0.0678933	0.0153049	0.250847	0.139185	0.518551	4.91967	0.133604	0.210034	0.685655
U_061	CT-	0.012015	0.0610786	0.142456	0.252347	0.155367	0.0716183	4.7371	0.0167992	0.219702	1.13854	4.64712	-0.000753813	0.179981	0.467704	0.194877	0.11247	0.0418298	0.043409	0.0294566	0.209771	0.0149557	0.00179203	0.0073596	0.0077578	0.00762338	0.101168	0.107677	0.124967	0.0104062	0.0549463	0.126655	0.0917469	0.0100648	0.00805902	0.00694774	0.0811454	0.0062411	0.0241951	0.0876056	0.114575	0.0111534	0.0702858	0.00612517	0.289429	3.36016	2.54782	0.166974	0.199035
U_066	CT+	0.00907171	0.209225	0.334803	0.242726	0.107835	0.0397862	1.77536	0.029324	0.329401	0.377735	1.61536	0.101065	0.564794	1.87864	0.171414	0.169308	0.0236163	0.0540658	0.00777041	0.257336	0.0458144	0.00319166	0.0122874	0.000214495	0.00570956	0.0251029	0.0485295	0.104686	0.037117	0.0721478	0.147153	0.211901	0.0108393	0.00690582	0.0541285	0.0768202	0.0214054	0.0131086	0.24437	0.283091	0.0340462	0.12494	0.134745	0.274799	3.31576	0.786789	0.172334	0.442022
U_069	CT+	0.00387663	0.152234	0.141779	0.168544	0.223328	0.0308539	2.659	0.012871	0.176044	0.623799	2.55217	0.0926202	0.246232	0.868001	0.143993	0.15873	0.0220097	0.0606182	0.0482426	0.0961957	0.183024	0.00325194	0.000543521	0.00303054	0.00231	0.00977142	0.0243964	0.0201789	0.00406295	0.270092	-0.02923	0.0944655	-0.00284965	0.0112422	0.0187754	0.008309	0.0361132	0.0035729	0.172732	0.120918	0.138603	0.170529	0.095917	0.406382	2.64283	1.46743	0.168761	0.123645
U_076	CT+	0.00970405	0.353581	0.00252127	0.169981	0.149919	0.0748278	3.22611	0.0306723	0.112102	0.716691	3.04163	0.118473	0.593197	1.97349	0.175722	0.139061	0.0343182	0.0474243	0.0201536	0.0156667	0.0688972	0.0010373	0.0156878	0.000815852	0.0099189	0.0263784	0.100947	0.178638	0.0206585	0.0988088	0.174189	0.02524	0.00694612	0.00999514	0.0223163	0.0802844	0.00997863	0.0130201	0.400964	0.0476711	0.0220277	0.275975	0.0608714	0.184936	4.17495	1.66891	0.234807	0.124372
U_079	CT-	0.0160706	0.0775464	0.00746682	0.100937	0.124473	0.153249	2.24129	0.0164802	0.129242	0.533379	2.17664	0.172127	0.280766	1.29142	0.255369	0.493995	0.0722048	0.131394	0.0337699	0.0124095	0.0231735	0.000942178	0.0121716	0.000562988	0.0129964	0.0752672	0.048351	0.177294	0.0165942	0.110602	0.165231	0.0409414	0.0115665	0.0164444	0.0157449	0.0522967	0.482551	0.0276358	0.0969805	0.0296963	0.0135728	0.218391	0.0799736	0.624784	4.73261	1.18339	0.249636	0.0890316
U_085	CT-	0.0395191	0.236242	0.135907	0.180484	0.154681	0.0993634	1.45344	0.0829558	0.264039	0.337403	1.31603	0.0650033	0.342444	1.09411	0.1775	0.416383	0.0304565	0.129986	0.0523237	0.275854	0.0315968	0.00312822	0.00695714	0.000991603	0.000615827	0.0427548	0.0195401	0.118938	0.214291	0.0395054	0.225067	0.227175	0.16254	0.119322	0.0850385	0.090766	0.0139581	0.0569213	0.257239	0.121361	0.0627626	0.21783	0.0265922	0.340905	1.43803	0.584292	0.140718	0.248738
U_086	CT+	0.00485784	0.0497959	0.116294	0.120893	0.21687	0.0527348	0.473181	0.0529367	0.492825	0.110554	0.45198	0.102612	0.241625	0.868811	0.248885	0.184834	0.0412015	0.0815728	0.00620793	0.419095	0.0269247	0.00102737	0.0117582	0.000526414	0.0154556	0.0376458	0.0929527	0.19603	0.0351448	0.0896404	0.210752	0.0849127	0.0164844	0.0153478	0.023382	0.074972	0.00135269	0.015501	0.0621764	0.115226	0.0172013	0.364406	0.046054	0.382661	5.04555	0.423498	0.242629	0.500153
U_088	CT-	0.0160651	0.0423939	0.00097574	0.0611292	0.112822	0.136838	0.826115	0.0409992	0.213104	0.193499	0.851687	0.207211	0.579773	2.08116	0.170618	0.170391	0.0442581	0.0420276	0.0113629	0.00813852	0.0236389	0.00111524	0.00674262	0.00129414	0.0128178	0.0663643	0.0290316	0.263699	0.037029	0.139434	0.180072	0.0410947	0.0166825	0.0139963	0.0300661	0.0836687	0.0185009	0.0214659	0.0572239	0.032438	0.0220607	0.218052	0.0932187	0.190766	6.41482	0.851655	0.296132	0.101426
U_091	CT-	0.0220708	0.0623057	0.0147247	0.136249	0.067705	0.309599	2.29937	0.106322	0.201496	0.5134	2.25981	0.217034	0.629025	2.18396	0.138479	0.372432	0.0386993	0.16445	0.0189399	0.0120338	0.026282	0.000693544	0.00601169	0.00115497	0.0149747	0.0742363	0.0411723	0.201819	0.0231192	0.109215	0.249069	0.0333306	0.00524744	0.0146732	0.024596	0.070886	0.0329894	0.0344027	0.0750379	0.0237189	0.060776	0.198094	0.0497349	0.239407	6.31774	1.19451	0.199082	0.11573
U_092	CT-	0.0254529	0.0196549	0.00467003	0.0625684	0.0676544	0.123827	0.637541	0.02744	0.199196	0.159668	0.658584	0.22874	0.242211	1.04024	0.187633	0.109955	0.0495395	0.056669	0.0145911	0.00780756	0.0508762	0.00360103	0.01207	0.000536018	0.0156996	0.0302017	0.0794504	0.28003	0.0324556	0.148403	0.266537	0.076873	0.011026	0.0150683	0.0317355	0.125474	0.00901551	0.0272849	0.025982	0.0375969	0.022272	0.296906	0.0483414	0.198986	8.01384	0.609853	0.390131	0.196966
U_093	CT-	0.0367176	0.19251	0.179124	0.186268	0.0641284	0.151021	1.63655	0.0447894	0.410472	0.354873	1.47123	0.0989533	0.376764	1.27592	0.144859	0.280659	0.0607638	0.0558096	0.0105626	0.388104	0.0486032	0.00180011	0.0105371	0.000907127	0.0109034	0.297472	0.0427264	0.189394	0.0327095	0.10416	0.251145	0.104697	0.0146541	0.0180722	0.0296893	0.101499	0.00856715	0.0387757	0.22034	0.175393	0.0127753	0.410904	0.320839	0.306794	5.92815	0.80804	0.370748	0.346748
U_100	CT+	0.0142736	0.0631256	0.00517318	0.0765563	0.0630699	0.0675161	1.39027	0.196814	0.191644	0.316003	1.39801	0.197467	0.444681	1.6063	0.21468	0.649755	0.076906	0.104956	0.01542	0.0297576	0.0829179	0.00333566	0.0102361	0.00032989	0.0140777	0.106401	0.0510061	0.251641	0.0480142	0.106267	0.260999	0.0836897	0.0312943	0.0190709	0.0328298	0.143728	0.00585812	0.0213102	0.0846756	0.0276	0.0208808	0.167805	0.137607	0.373422	6.52011	0.665093	0.461709	0.197391
U_107	CT-	0.00916887	0.038125	0.0895196	0.50098	0.110427	0.0541491	10.0575	0.00982873	0.220661	2.33392	9.62998	0.0207969	0.209666	0.638269	0.14343	0.218663	0.0210216	0.0856642	0.0769545	0.148772	0.0328657	0.00430257	0.00244088	0.00117309	0.000477771	0.0833801	0.0772097	0.123842	0.019195	0.0614676	0.112191	0.0472486	0.0146551	0.0190123	0.0362401	0.170944	0.0273674	0.0126806	0.0499247	0.0756179	0.017742	0.0813896	0.0449615	0.619796	2.57919	5.26388	0.200779	0.0998038
U_115	CT+	0.0263935	0.0730446	0.149721	0.109424	0.105639	0.145571	0.312545	0.00955725	0.135359	0.0743552	0.336191	0.0671121	0.102187	0.422242	0.119917	0.0575787	0.0250241	0.0196591	0.00152589	0.10134	0.0233998	0.0030907	0.0022989	0.00281114	0.0137852	0.206341	0.0985345	0.166214	0.0198206	0.0867875	0.156874	0.0446368	0.00926918	0.0174926	0.0189495	0.0359866	0.0157546	0.0376279	0.0980431	0.130488	0.00886708	0.282514	0.219987	0.297581	3.91944	0.503026	0.219988	0.786815
U_121	CT-	0.00477309	0.0917154	0.0176936	0.103085	0.117714	0.0695752	1.14609	0.0626656	0.0553528	0.271591	1.08787	0.0837982	0.200303	0.569098	0.148101	0.372754	0.0468317	0.166222	0.00962144	0.034495	0.0367797	0.0014724	0.0184537	0.000935532	0.0084918	0.0438859	0.138556	0.192537	0.0768415	0.109987	0.177743	0.0324357	0.0227617	0.0215309	0.0457994	0.102692	0.122006	0.0141473	0.0996841	0.012035	0.0329536	0.243034	0.0417031	0.256677	3.52091	0.623418	0.217345	0.0972744
U_125	CT+	0.00897485	0.263609	0.152055	0.56109	0.102846	0.0734102	6.82101	0.0405688	0.358527	1.15827	5.61274	0.162373	0.304922	1.36272	0.216724	0.664368	0.0604936	0.0948387	0.0153045	0.291833	0.0602343	0.00513436	0.0123597	0.000383685	0.0052549	0.069325	0.0306134	0.19867	0.142928	0.0607032	0.171756	0.107617	0.0560071	0.0769499	0.0311343	0.106119	0.00507619	0.00441268	0.02121	0.02791	0.0347162	0.203793	0.0823471	0.396119	0.197091	3.61617	0.185621	0.105009
U_126	CT-	0.0174796	0.0588529	0.0827027	0.210946	0.102951	0.179928	3.56137	0.0773964	0.145378	0.820668	3.4622	0.0720246	0.373669	1.15144	0.20563	0.326804	0.0475542	0.0653859	0.00973142	0.0716378	0.0565144	0.00257134	0.00412148	0.00341849	0.00718302	0.0541635	0.0291729	0.497838	0.0329146	0.080746	0.553007	0.283186	0.0130198	0.0150478	0.0303227	0.214447	0.0658909	0.0216468	0.0709865	0.0806782	0.0515097	0.212238	0.10043	0.313902	4.70553	1.96013	0.36041	0.293435
U_132	CT+	0.00974752	0.202072	0.0846854	0.217255	0.0519064	0.0882445	3.16293	0.0511569	0.182715	0.530447	2.44382	0.0880936	0.328225	1.23299	0.189893	0.2878	0.0604885	0.0961547	0.0185696	0.168593	0.0845521	0.00314251	0.00669485	0.00290621	0.0166711	0.124293	0.0860206	0.199341	0.032474	0.134911	0.246191	0.103202	0.00602562	0.0127341	0.0323847	0.127963	0.00552314	0.0138757	0.228469	0.0776376	0.0422193	0.258402	0.312348	0.357633	5.43257	1.29306	0.24914	0.157079
U_133	CT+	0.0143925	0.112573	0.149094	0.192285	0.054204	0.150576	2.44034	0.0309708	0.323968	0.542415	2.36899	0.155612	0.468347	1.62455	0.196752	0.339713	0.0402108	0.127308	0.00542715	0.209398	0.0331504	0.00306717	0.00724918	0.000757988	0.0124962	0.0504297	0.0580659	0.167227	0.0280392	0.0996378	0.224695	0.0885697	0.0100779	0.00926109	0.0259279	0.0912758	0.0391609	0.0205477	0.133878	0.14642	0.0702925	0.273785	0.0822941	0.339385	5.49014	1.39185	0.304884	0.244172
U_137	CT+	0.0201824	0.113145	0.0178684	0.0900715	0.0765584	0.0651467	1.5572	0.0528876	0.137265	0.365955	1.47352	0.156842	0.652509	2.12958	0.150681	0.419127	0.0467615	0.201192	0.0248995	0.0181235	0.0155378	0.00104114	0.00746618	0.00159463	0.0100837	0.064671	0.0753088	0.162625	0.0229352	0.0830296	0.199041	0.0416955	0.00754882	0.012456	0.0250334	0.0443302	0.0376984	0.0302445	0.134578	0.0237298	0.0164212	0.159138	0.0277159	0.385501	4.20122	0.860469	0.330574	0.1641
U_140	CT-	0.0175385	0.0349693	0.0108155	0.0736691	0.102973	0.141703	1.421	0.0762495	0.0950317	0.340199	1.44084	0.129669	0.394047	1.36515	0.135597	0.225321	0.0203443	0.0494557	0.0183192	0.0082091	0.0213081	0.00166807	0.00899161	0.00310523	0.0106569	0.0118916	0.052471	0.132463	0.011252	0.13023	0.17642	0.0357354	0.00668108	0.0179077	0.0152336	0.0622161	0.0175988	0.025322	0.0629265	0.0261074	0.0163618	0.182477	0.0288958	0.202555	5.491	0.839292	0.184699	0.0780369
U_148	CT-	0.00531158	0.0970286	0.00060793	0.226702	0.0616228	0.0468464	4.55644	0.100355	0.10224	1.0221	4.35805	0.100725	0.409361	1.11318	0.190873	0.303213	0.0645904	0.0913237	0.187362	0.0620816	0.037507	0.0038188	0.0182848	0.00182759	0.0129348	0.0340259	0.119061	0.262003	0.0607579	0.0980499	0.240051	0.0478832	0.0201416	0.00801251	0.0476535	0.191803	0.0089267	0.00641171	0.119762	0.0336876	0.158973	0.271813	0.162198	0.277348	5.26672	2.02883	0.487642	0.456768
U_156	CT+	0.0681037	0.234883	0.20947	0.184452	0.0946899	0.131181	1.76778	0.0569067	0.311443	0.378378	1.58124	0.197938	0.500923	1.87062	0.229159	0.226586	0.0260534	0.0626344	0.072228	0.231053	0.0548638	0.00407131	0.00873781	0.00185615	0.0119237	0.0691705	0.0388807	0.162582	0.0414381	0.0990027	0.17399	0.0557543	0.0245195	0.0102784	0.0334068	0.118128	0.0760248	0.0661361	0.274004	0.177891	0.0195752	0.222553	0.0731899	0.35244	4.80081	1.01471	0.190746	0.648294
U_158	CT-	0.0311066	0.278344	0.0737091	0.144029	0.0435564	0.115176	2.20004	0.0634746	0.0372609	0.378556	1.76045	0.0743918	0.287891	1.08201	0.225064	0.54897	0.0252466	0.0973505	0.0109245	0.0325164	0.0369498	0.00361035	0.00832952	0.00199357	0.0137766	0.0811473	0.0645434	0.210198	0.0273286	0.139768	0.259177	0.0711469	0.00859927	0.020593	0.0342142	0.0894353	0.00909638	0.0330557	0.297892	0.0789555	0.0211417	0.145393	0.117719	0.245575	6.92923	1.07102	0.427416	0.173501
[truncated: 77 more columns]
